# Supplementary material for: Parental Approach to the Management of Childhood Fever: Differences between Health Professional and Non-Health Professional Parents
Source: Int J Environ Res Public Health. 2019 Oct 20;16(20):4014. doi: 10.3390/ijerph16204014 (PMC6844131; doi:10.3390/ijerph16204014)
Supplement: Supplementary file 1 [file ijerph-16-04014-s001.zip]

Archive with 2 entries (2 files):
- Table S2. Consolidated criteria for reporting qualitative studies (COREQ).docx
- table S1. Themes, categories and codes..docx
